# Supplementary material for: Catheter Ablation of atrial fibrillation vs. atrioventricular nodal ablation with Conduction system pacing in persistent atrial fibrillation and heart failure (ABACUS): rationale and design
Source: Eur Heart J Open. 2026 Jan 19;6(1):oeag007. doi: 10.1093/ehjopen/oeag007 (PMC12930383; doi:10.1093/ehjopen/oeag007)
Supplement: oeag007_Supplementary_Data [file oeag007_supplementary_data.zip]

Archive with 2 entries (2 files):
- PROMs.pdf
- Source data for sample size calculations.pdf
